# Supplementary material for: Species-specific sensitivity to intracerebroventricular streptozotocin in rats and mice highlights pathways and proteins relevant to Alzheimer’s disease
Source: J Neural Transm (Vienna). 2025 Jun 1;132(10):1547–66. doi: 10.1007/s00702-025-02952-w (PMC12568861; doi:10.1007/s00702-025-02952-w)
Supplement: Supplementary file 1 — Supplementary file1 (XLSX 14 KB) [file 702_2025_2952_MOESM1_ESM.xlsx]

## Sheet: List1
species	total_csf_vol_ul	csf_production_ul_per_min	total_csf_turnover_times_per_day	total_csf_turnover_times_per_min	avg_vol_per_vent_ul	avg_vol_per_vent_ml=	avg_vol_cum_ml	stz_molmass	dose	bw_mean	bw_min	bw_max	brainmass_mean	brainmass_min	brainmass_max	total_cells_mean	total_cells_min	total_cells_max	total_neuron_mean	total_neuron_min	total_neuron_max	bwg	bwg_min	bwg_max	abs_mean	abs_min	abs_max	braing_mean	braing_min	braing_max	cells_mean	cells_min	cells_max	neuron_mean	neuron_min	neuron_max
mouse	37.5	0.335	13	0.00902778	1	0.001	0.002	265.221	2	40.4	28.8	52	0.416	0.388	0.444	108690000	92440000	124940000	70890000	60480000	81300000	0.0404	0.0288	0.052	0.0808	0.0576	0.104	0.194231	0.12973	0.268041	7.43399e-10	4.61021e-10	1.12505e-09	1.13979e-09	7.08487e-10	1.71958e-09
mouse	37.5	0.335	13	0.00902778	1	0.001	0.002	265.221	4	40.4	28.8	52	0.416	0.388	0.444	108690000	92440000	124940000	70890000	60480000	81300000	0.0404	0.0288	0.052	0.1616	0.1152	0.208	0.388462	0.259459	0.536082	1.4868e-09	9.22043e-10	2.25011e-09	2.27959e-09	1.41697e-09	3.43915e-09
mouse	37.5	0.335	13	0.00902778	1	0.001	0.002	265.221	6	40.4	28.8	52	0.416	0.388	0.444	108690000	92440000	124940000	70890000	60480000	81300000	0.0404	0.0288	0.052	0.2424	0.1728	0.312	0.582692	0.389189	0.804124	2.2302e-09	1.38306e-09	3.37516e-09	3.41938e-09	2.12546e-09	5.15873e-09
mouse	37.5	0.335	13	0.00902778	1	0.001	0.002	265.221	10	40.4	28.8	52	0.416	0.388	0.444	108690000	92440000	124940000	70890000	60480000	81300000	0.0404	0.0288	0.052	0.404	0.288	0.52	0.971154	0.648649	1.34021	3.71699e-09	2.30511e-09	5.62527e-09	5.69897e-09	3.54244e-09	8.59788e-09
rat	150	2.25	10.5	0.00729167	2	0.002	0.004	265.221	1	315.1	212.2	418	1.802	1.489	2.115	331650000	322810000	340490000	200130000	187960000	212300000	0.3151	0.2122	0.418	0.3151	0.2122	0.418	0.174861	0.100331	0.280725	9.50098e-10	6.23219e-10	1.29488e-09	1.57448e-09	9.99529e-10	2.22388e-09
rat	150	2.25	10.5	0.00729167	2	0.002	0.004	265.221	2	315.1	212.2	418	1.802	1.489	2.115	331650000	322810000	340490000	200130000	187960000	212300000	0.3151	0.2122	0.418	0.6302	0.4244	0.836	0.349723	0.200662	0.561451	1.9002e-09	1.24644e-09	2.58976e-09	3.14895e-09	1.99906e-09	4.44775e-09
rat	150	2.25	10.5	0.00729167	2	0.002	0.004	265.221	3	315.1	212.2	418	1.802	1.489	2.115	331650000	322810000	340490000	200130000	187960000	212300000	0.3151	0.2122	0.418	0.9453	0.6366	1.254	0.524584	0.300993	0.842176	2.85029e-09	1.86966e-09	3.88464e-09	4.72343e-09	2.99859e-09	6.67163e-09
rat	150	2.25	10.5	0.00729167	2	0.002	0.004	265.221	0.3	315.1	212.2	418	1.802	1.489	2.115	331650000	322810000	340490000	200130000	187960000	212300000	0.3151	0.2122	0.418	0.09453	0.06366	0.1254	0.0524584	0.0300993	0.0842176	2.85029e-10	1.86966e-10	3.88464e-10	4.72343e-10	2.99859e-10	6.67163e-10
