# Supplementary material for: Species-specific sensitivity to intracerebroventricular streptozotocin in rats and mice highlights pathways and proteins relevant to Alzheimer’s disease
Source: J Neural Transm (Vienna). 2025 Jun 1;132(10):1547–66. doi: 10.1007/s00702-025-02952-w (PMC12568861; doi:10.1007/s00702-025-02952-w)
Supplement: Supplementary file 2 — Supplementary file2 (XLSX 18 KB) [file 702_2025_2952_MOESM2_ESM.xlsx]

## Sheet: Proteomics
gene_name	tpm_mouse	tpm_rat	mouse_rat_ratio	Dataset	Locus	Description	P.value	lfc_stz_ctr	lfc_species	is_outside_square	point_color
Apoa1	0.790594	1.58836	0.497742	Hippocampus	P04639	Apolipoprotein A-I OS=Rattus norvegicus OX=10116 GN=Apoa1 PE=1 SV=2	0.0147	1.32193	-1.00653	TRUE	high confidence hits
Bag5	5.61743	0	Inf	Pre-frontal cortex	Q5QJC9	BAG family molecular chaperone regulator 5 OS=Rattus norvegicus OX=10116 GN=Bag5 PE=1 SV=1	0.00129	1.94342	Inf	TRUE	high confidence hits
Bdh1	8.88629	3.93356	2.2591	Hippocampus	P29147	D-beta-hydroxybutyrate dehydrogenase, mitochondrial OS=Rattus norvegicus OX=10116 GN=Bdh1 PE=1 SV=2	0.01875	1.25154	1.17575	TRUE	high confidence hits
C3	0.190846	0.551296	0.346176	Pre-frontal cortex	P01026	Complement C3 OS=Rattus norvegicus OX=10116 GN=C3 PE=1 SV=3	0.11295	-2.25399	-1.53042	TRUE	low confidence hits
Cd9	10.7364	23.4797	0.457262	Hippocampus	P40241	CD9 antigen OS=Rattus norvegicus OX=10116 GN=Cd9 PE=1 SV=2	0.08879	1.02915	-1.12891	TRUE	low confidence hits
Cds2	21.742	7.91864	2.74567	Pre-frontal cortex	Q91XU8	Phosphatidate cytidylyltransferase 2 OS=Rattus norvegicus OX=10116 GN=Cds2 PE=1 SV=1	0.09545	1.73697	1.45716	TRUE	low confidence hits
Dnaja1	8.31622	32.0451	0.259516	Pre-frontal cortex	P63036	DnaJ homolog subfamily A member 1 OS=Rattus norvegicus OX=10116 GN=Dnaja1 PE=1 SV=1	0.16341	2.55639	-1.9461	TRUE	low confidence hits
Dnaja1	8.31622	32.0451	0.259516	Hippocampus	P63036	DnaJ homolog subfamily A member 1 OS=Rattus norvegicus OX=10116 GN=Dnaja1 PE=1 SV=1	0.16345	1.18442	-1.9461	TRUE	low confidence hits
Eif2s1	2.6519	6.2191	0.426412	Pre-frontal cortex	P68101	Eukaryotic translation initiation factor 2 subunit 1 OS=Rattus norvegicus OX=10116 GN=Eif2s1 PE=1 SV=2	0.00281	1.08927	-1.22968	TRUE	high confidence hits
Eif3h	14.3682	1.33477	10.7646	Pre-frontal cortex	Q6P9U8	Eukaryotic translation initiation factor 3 subunit H OS=Rattus norvegicus OX=10116 GN=Eif3h PE=1 SV=1	0.02814	1.39593	3.42822	TRUE	high confidence hits
Eif3i	15.1292	7.02064	2.15496	Pre-frontal cortex	B0BNA7	Eukaryotic translation initiation factor 3 subunit I OS=Rattus norvegicus OX=10116 GN=Eif3i PE=2 SV=1	0.00194	1.88897	1.10766	TRUE	high confidence hits
Fdps	3.62872	20.7975	0.174479	Pre-frontal cortex	P05369	Farnesyl pyrophosphate synthase OS=Rattus norvegicus OX=10116 GN=Fdps PE=2 SV=2	0.12753	-1.83188	-2.51888	TRUE	low confidence hits
Fubp1	11.0081	3.98552	2.76202	Pre-frontal cortex	Q32PX7	Far upstream element-binding protein 1 OS=Rattus norvegicus OX=10116 GN=Fubp1 PE=1 SV=1	0.02508	1.12029	1.46572	TRUE	high confidence hits
Hadh	3.67158	1.70999	2.14714	Pre-frontal cortex	Q9WVK7	Hydroxyacyl-coenzyme A dehydrogenase, mitochondrial OS=Rattus norvegicus OX=10116 GN=Hadh PE=2 SV=1	0.00566	1.18442	1.10242	TRUE	high confidence hits
Hpx	0.109583	0.234893	0.466521	Pre-frontal cortex	P20059	Hemopexin OS=Rattus norvegicus OX=10116 GN=Hpx PE=1 SV=3	0.03788	-1.72683	-1.09998	TRUE	high confidence hits
Itih3	6.3151	22.1915	0.284573	Pre-frontal cortex	Q63416	Inter-alpha-trypsin inhibitor heavy chain H3 OS=Rattus norvegicus OX=10116 GN=Itih3 PE=2 SV=1	0.03609	2	-1.81313	TRUE	high confidence hits
Myh9	4.21023	0.0498132	84.5205	Hippocampus	Q62812	Myosin-9 OS=Rattus norvegicus OX=10116 GN=Myh9 PE=1 SV=3	0.02705	3.18442	6.40123	TRUE	high confidence hits
Myo18a	11.1621	5.40137	2.06653	Hippocampus	D3ZFD0	Unconventional myosin-XVIIIa OS=Rattus norvegicus OX=10116 GN=Myo18a PE=1 SV=2	0.06943	1.2863	1.04721	TRUE	low confidence hits
Ncl	18.2018	9.07514	2.00568	Hippocampus	P13383	Nucleolin OS=Rattus norvegicus OX=10116 GN=Ncl PE=1 SV=3	0.17899	-1.22651	1.00409	TRUE	low confidence hits
Ncl	18.2018	9.07514	2.00568	Pre-frontal cortex	P13383	Nucleolin OS=Rattus norvegicus OX=10116 GN=Ncl PE=1 SV=3	0.22947	-1.05658	1.00409	TRUE	low confidence hits
Nit2	1.72264	5.55236	0.310253	Pre-frontal cortex	Q497B0	Omega-amidase NIT2 OS=Rattus norvegicus OX=10116 GN=Nit2 PE=1 SV=1	0.0078	3.05889	-1.68848	TRUE	high confidence hits
Nucb1	6.98304	25.3806	0.275133	Pre-frontal cortex	Q63083	Nucleobindin-1 OS=Rattus norvegicus OX=10116 GN=Nucb1 PE=1 SV=1	0.01282	1.12029	-1.8618	TRUE	high confidence hits
Nudc	13.6416	2.0368	6.69757	Pre-frontal cortex	Q63525	Nuclear migration protein nudC OS=Rattus norvegicus OX=10116 GN=Nudc PE=1 SV=1	0.00837	1.51457	2.74364	TRUE	high confidence hits
Pafah1b3	3.75884	1.69574	2.21663	Pre-frontal cortex	O35263	Platelet-activating factor acetylhydrolase IB subunit alpha1 OS=Rattus norvegicus OX=10116 GN=Pafah1b3 PE=1 SV=1	0.09316	2.73697	1.14837	TRUE	low confidence hits
Pafah1b3	3.75884	1.69574	2.21663	Hippocampus	O35263	Platelet-activating factor acetylhydrolase IB subunit alpha1 OS=Rattus norvegicus OX=10116 GN=Pafah1b3 PE=1 SV=1	0.04498	1.21759	1.14837	TRUE	high confidence hits
Pdcd10	3.15251	9.64595	0.326823	Pre-frontal cortex	Q6NX65	Programmed cell death protein 10 OS=Rattus norvegicus OX=10116 GN=Pdcd10 PE=2 SV=1	0.20739	4.05889	-1.61342	TRUE	low confidence hits
Pex5l	18.5153	8.37348	2.21118	Pre-frontal cortex	Q925N3	PEX5-related protein OS=Rattus norvegicus OX=10116 GN=Pex5l PE=1 SV=1	0.05793	3.32193	1.14482	TRUE	low confidence hits
Pi4ka	22.1064	8.14208	2.71508	Hippocampus	O08662	Phosphatidylinositol 4-kinase alpha OS=Rattus norvegicus OX=10116 GN=Pi4ka PE=1 SV=2	0.16414	1.39593	1.44099	TRUE	low confidence hits
Pls3	15.4082	7.53244	2.04558	Pre-frontal cortex	Q63598	Plastin-3 OS=Rattus norvegicus OX=10116 GN=Pls3 PE=1 SV=2	0.00591	1.68966	1.03251	TRUE	high confidence hits
Scg5	36.2542	77.8782	0.465524	Pre-frontal cortex	P27682	Neuroendocrine protein 7B2 OS=Rattus norvegicus OX=10116 GN=Scg5 PE=1 SV=1	0.02195	1.25154	-1.10307	TRUE	high confidence hits
Slc25a3	68.3114	3.37371	20.2482	Pre-frontal cortex	P16036	Phosphate carrier protein, mitochondrial OS=Rattus norvegicus OX=10116 GN=Slc25a3 PE=1 SV=1	0.05813	-1.18269	4.33972	TRUE	low confidence hits
Slc25a3	68.3114	3.37371	20.2482	Hippocampus	P16036	Phosphate carrier protein, mitochondrial OS=Rattus norvegicus OX=10116 GN=Slc25a3 PE=1 SV=1	0.0148	2.47393	4.33972	TRUE	high confidence hits
Stx7	12.0513	1.18374	10.1806	Hippocampus	O70257	Syntaxin-7 OS=Rattus norvegicus OX=10116 GN=Stx7 PE=1 SV=4	0.05417	1.8365	3.34776	TRUE	low confidence hits
Tagln2	1.8692	5.13259	0.364182	Hippocampus	Q5XFX0	Transgelin-2 OS=Rattus norvegicus OX=10116 GN=Tagln2 PE=1 SV=1	0.07833	2.25154	-1.45727	TRUE	low confidence hits
Tagln2	1.8692	5.13259	0.364182	Pre-frontal cortex	Q5XFX0	Transgelin-2 OS=Rattus norvegicus OX=10116 GN=Tagln2 PE=1 SV=1	0.05481	1.78588	-1.45727	TRUE	low confidence hits
Trim28	24.56	10.0734	2.43811	Pre-frontal cortex	O08629	Transcription intermediary factor 1-beta OS=Rattus norvegicus OX=10116 GN=Trim28 PE=1 SV=2	0.03409	1.59946	1.28576	TRUE	high confidence hits
Trim3	17.1995	8.01679	2.14544	Hippocampus	O70277	Tripartite motif-containing protein 3 OS=Rattus norvegicus OX=10116 GN=Trim3 PE=1 SV=1	0.16832	-1.28688	1.10127	TRUE	low confidence hits
Vgf	27.1474	3.65809	7.42121	Pre-frontal cortex	P20156	Neurosecretory protein VGF OS=Rattus norvegicus OX=10116 GN=Vgf PE=1 SV=3	0.00251	1.73697	2.89165	TRUE	high confidence hits
Vgf	27.1474	3.65809	7.42121	Hippocampus	P20156	Neurosecretory protein VGF OS=Rattus norvegicus OX=10116 GN=Vgf PE=1 SV=3	0.12646	1.68966	2.89165	TRUE	low confidence hits
Zwint	127.948	327.855	0.390259	Hippocampus	Q8VIL3	ZW10 interactor OS=Rattus norvegicus OX=10116 GN=Zwint PE=1 SV=1	0.10096	1.51457	-1.3575	TRUE	low confidence hits
Zwint	127.948	327.855	0.390259	Pre-frontal cortex	Q8VIL3	ZW10 interactor OS=Rattus norvegicus OX=10116 GN=Zwint PE=1 SV=1	0.05259	1.47393	-1.3575	TRUE	low confidence hits

## Sheet: Transcriptomics
gene_name	mouse_mean	rat_mean	mouse_rat_ratio	lfc_species	p_value_species	adj_p_value_spacies	Dataset	Locus	Description	lfc_stz_ctr_proteomics	p_value_proteomics	X17097_Sham_M3B1_rat_100_TPM	X17097_Sham_M3B1_rat_90_TPM	X17097_Sham_M3B2_rat_112_TPM	X17097_STZSal_M3B1_rat_91_TPM	X17097_STZSal_M3B1_rat_101_TPM	X17097_STZSal_M3B2_rat_127_TPM	CTR_rnaseq	STZ_rnaseq	lfc_stz_ctr_rnaseq		p_value_rnaseq	adj_p_value_rnaseq	is_outside_square	point_color
Bag5	5.61743	0	Inf	Inf	0.000656993	0.00877174	Hippocampus	Q5QJC9	BAG family molecular chaperone regulator 5 OS=Rattus norvegicus OX=10116 GN=Bag5 PE=1 SV=1	-0.594549	0.05871	0.607109	0.0450464	0.143482	0.176682	0.105574	0.0369284	0.265212	0.106395	1.31772		0.211763	0.419725	TRUE	low confidence hits
Bag5	5.61743	0	Inf	Inf	0.000656993	0.00877174	Pre-frontal cortex	Q5QJC9	BAG family molecular chaperone regulator 5 OS=Rattus norvegicus OX=10116 GN=Bag5 PE=1 SV=1	1.94342	0.00129	0.607109	0.0450464	0.143482	0.176682	0.105574	0.0369284	0.265212	0.106395	1.31772		0.211763	0.419725	TRUE	low confidence hits
C3	0.190846	0.551296	0.3461761549978203	-1.530421741214467	0.2016	0.274696	Hippocampus	P01026	Complement C3 OS=Rattus norvegicus OX=10116 GN=C3 PE=1 SV=3	0.120294	0.45439	4.69259	5.38801	12.9504	35.0703	41.0593	22.4373	7.677	32.8557	-2.09753		0.000286384	0.0122986	TRUE	high confidence hits
C3	0.190846	0.551296	0.3461761549978203	-1.530421741214467	0.2016	0.274696	Pre-frontal cortex	P01026	Complement C3 OS=Rattus norvegicus OX=10116 GN=C3 PE=1 SV=3	-2.25399	0.11295	4.69259	5.38801	12.9504	35.0703	41.0593	22.4373	7.677	32.8557	-2.09753		0.000286384	0.0122986	TRUE	high confidence hits
Hprt1	28.5534	0	Inf	Inf	0.00527852	0.0226174	Hippocampus	P27605	Hypoxanthine-guanine phosphoribosyltransferase OS=Rattus norvegicus OX=10116 GN=Hprt1 PE=1 SV=1	0.0291463	0.43414	9.84388	8.53303	0	3.40882	0.493792	0.259084	6.12564	1.38723	2.14265		0.0600904	0.225598	TRUE	low confidence hits
Hprt1	28.5534	0	Inf	Inf	0.00527852	0.0226174	Pre-frontal cortex	P27605	Hypoxanthine-guanine phosphoribosyltransferase OS=Rattus norvegicus OX=10116 GN=Hprt1 PE=1 SV=1	0.168123	0.10064	9.84388	8.53303	0	3.40882	0.493792	0.259084	6.12564	1.38723	2.14265		0.0600904	0.225598	TRUE	low confidence hits
Phyhip	35.519	0	Inf	Inf	0.00141064	0.0121938	Pre-frontal cortex	Q568Z9	Phytanoyl-CoA hydroxylase-interacting protein OS=Rattus norvegicus OX=10116 GN=Phyhip PE=2 SV=1	0.0588937	0.36139	0.167961	0.373872	5.88814	0.244401	0.803212	0.664073	2.14332	0.570562	1.90939		0.242521	0.446353	TRUE	low confidence hits
Phyhip	35.519	0	Inf	Inf	0.00141064	0.0121938	Hippocampus	Q568Z9	Phytanoyl-CoA hydroxylase-interacting protein OS=Rattus norvegicus OX=10116 GN=Phyhip PE=2 SV=1	-0.31034	0.08192	0.167961	0.373872	5.88814	0.244401	0.803212	0.664073	2.14332	0.570562	1.90939		0.242521	0.446353	TRUE	low confidence hits
Rpl38	7.11745	0	Inf	Inf	0.00918963	0.0304312	Pre-frontal cortex	P63174	60S ribosomal protein L38 OS=Rattus norvegicus OX=10116 GN=Rpl38 PE=1 SV=2	0.810966	0.0451	0	0	0	0.405776	1.93973	0.339247	0	0.894917	-Inf		0.0424393	0.177328	TRUE	low confidence hits
Rpl38	7.11745	0	Inf	Inf	0.00918963	0.0304312	Hippocampus	P63174	60S ribosomal protein L38 OS=Rattus norvegicus OX=10116 GN=Rpl38 PE=1 SV=2	0.810966	0.01508	0	0	0	0.405776	1.93973	0.339247	0	0.894917	-Inf		0.0424393	0.177328	TRUE	low confidence hits
Rps9	46.3466	0.443774	104.4375056297419	6.706496095830193	0.00562908	0.0234593	Pre-frontal cortex	P29314	40S ribosomal protein S9 OS=Rattus norvegicus OX=10116 GN=Rps9 PE=1 SV=4	0.268817	0.19291	1.24336	1.7792	1.04947	2.1323	0.694976	38.571	1.35734	13.7994	-3.34575		0.173296	0.374641	TRUE	low confidence hits
Rps9	46.3466	0.443774	104.4375056297419	6.706496095830193	0.00562908	0.0234593	Hippocampus	P29314	40S ribosomal protein S9 OS=Rattus norvegicus OX=10116 GN=Rps9 PE=1 SV=4	-0.0976108	0.40323	1.24336	1.7792	1.04947	2.1323	0.694976	38.571	1.35734	13.7994	-3.34575		0.173296	0.374641	TRUE	low confidence hits
